# Supplementary material for: The Economic Impact of Treatment Sequencing in Chronic Lymphocytic Leukemia in Canada Using Venetoclax plus Obinutuzumab
Source: Cancers (Basel). 2024 Sep 17;16(18):3182. doi: 10.3390/cancers16183182 (PMC11430142; doi:10.3390/cancers16183182)
Supplement: Supplementary file 1 [file cancers-16-03182-s001.zip]

Archive with 1 entries (1 files):
- cancers-3170884-supplementary.pdf
